# Supplementary material for: Genomic Characterization of Candida spp. Highlights a Persistent, Azole-Resistant C. parapsilosis Clone Circulating in a Tertiary Care Hospital During the First COVID-19 Wave
Source: Mycopathologia. 2026 Mar 16;191(2):44. doi: 10.1007/s11046-026-01070-9 (PMC12992396; doi:10.1007/s11046-026-01070-9)
Supplement: Supplementary file 1 — (XLSX 27 KB) [file 11046_2026_1070_MOESM1_ESM.xlsx]

## Sheet: Foglio1
Table S1. Table including metadata for the 107 isolates, including information of the species identified, date and ward of isolation and MIC values for each of the antifungal drug tested. The table also includes gender, age, patient outcome, date of admission and discharge from hospital, length of stay (in days), and time to onset of infection from the date of admission (in days)
Genome ID	Isolation Date	Species	Patient Age	Patient Sex	Patient Hospitalization Ward	Patient Location	Outcome	Admission Date	Discharge Date	Length of Stay (days)	Time to onset of infection (days)	Anidulafungin_MIC	Anidulafungin phenotype	Amphotericin B_MIC	Amphotericin B phenotype	Posaconazole_MIC	Posaconazole phenotype	5-Fluorocytosine_MIC	5-Fluorocytosine phenotype	Caspofungin_MIC	Caspofungin phenotype	Fluconazole_MIC	Fluconazole phenotype	Itraconazole_MIC	Itraconazole phenotype	Voriconazole_MIC	Voriconazole phenotype	Micafungin_MIC	Micafungin phenotype
35763_2_14	2019-06-27	Candida albicans	86	F	Tropical Infectious Diseases Ward (42)	Specialist medicine	Discharged	2019-05-29	2019-08-19	82	29	0.06	S	0.5	S	0.06	S	0.12	S	0.06	S	0.5	S	0.12	S	0.015	S	0.015	S
35763_2_19	2019-07-19	Candida albicans	51	F	Coronary Intensive Care Unit (32)	Specialist medicine	Discharged	2019-06-18	2019-09-09	83	31	0.12	S	1	S	0.06	S	0.06	S	0.12	S	0.25	S	0.06	S	0.015	S	0.008	S
35763_2_21	2019-07-21	Candida albicans	82	M	General Medicine Ward 1 (Section 11) (43)	General medicine	Discharged	2019-06-21	2019-08-07	47	30	0.015	S	0.5	S	0.03	S	0.06	S	0.015	S	0.25	S	0.06	S	0.008	S	0.015	S
35763_2_26	2019-08-05	Candida albicans	50	F	Pulmonology Ward 2 (27)	Specialist medicine	Deceased	2019-07-31	2019-08-08	8	5	0.12	S	1	S	0.03	S	0.06	S	0.12	S	0.25	S	0.06	S	0.008	S	0.015	S
35763_2_28	2019-08-08	Candida albicans	84	F	Cardiac Surgery Ward (32)	Specialist surgery	Transfered	2019-07-15	2019-08-26	42	24	0.06	S	0.5	S	0.03	S	0.06	S	0.06	S	0.25	S	0.06	S	0.008	S	0.015	S
35763_2_35	2019-09-13	Candida albicans	40	F	Nephrology Ward (43)	Specialist medicine	Discharged	2019-09-12	2019-10-30	48	1	0.06	S	0.25	S	0.03	S	0.25	S	0.12	S	0.25	S	0.06	S	0.008	S	0.015	S
35763_2_36	2019-09-25	Candida albicans	83	F	General Medicine Ward 2 (Section 19/19bis) (43)	General medicine	Deceased	2019-09-05	2019-09-27	22	20	0.03	S	0.5	S	0.03	S	0.12	S	0.03	S	0.25	S	0.06	S	0.015	S	0.015	S
35763_2_37	2019-10-01	Candida albicans	65	M	Anesthesia and Intensive Care Unit I (43)	ICU	Transfered	2019-09-23	2019-10-23	30	8	0.12	S	0.5	S	0.03	S	0.12	S	0.06	S	0.25	S	0.12	S	0.015	S	0.015	S
35763_2_39	2019-10-08	Candida albicans	72	M	General Medicine Ward 2 (Section 19/19bis) (43)	General medicine	Transfered	2019-09-19	2019-10-16	27	19	0.03	S	0.5	S	0.03	S	0.5	S	0.06	S	0.25	S	0.12	S	0.008	S	0.015	S
35763_2_40	2019-10-14	Candida albicans	51	M	Oncology Ward (42)	Specialist medicine	Discharged	2019-10-08	2019-10-30	22	6	0.12	S	0.5	S	0.015	S	0.06	S	0.06	S	0.25	S	0.06	S	0.008	S	0.008	S
35763_2_44	2019-11-18	Candida albicans	88	M	General Surgery Ward 2, Section C (43)	General surgery	Discharged	2019-11-12	2019-11-26	14	6	0.015	S	0.5	S	0.008	S	0.06	S	0.06	S	0.12	S	0.03	S	0.008	S	0.03	S
35763_2_45	2019-12-18	Candida albicans	49	M	General Medicine Ward 2 (Section 19/19bis) (43)	General medicine	Discharged	2019-11-29	2020-01-29	61	19	0.12	S	0.5	S	0.015	S	0.06	S	0.03	S	0.12	S	0.03	S	0.008	S	0.008	S
35763_2_46	2019-12-18	Candida albicans	66	M	General Medicine Ward 1 (Section 11) (43)	General medicine	Transfered	2019-12-17	2019-12-20	3	1	0.03	S	0.5	S	0.03	S	0.06	S	0.06	S	0.5	S	0.06	S	0.015	S	0.008	S
35763_2_49	2019-12-24	Candida albicans	88	F	General Medicine Ward 2 (Section 19/19bis) (43)	General medicine	Discharged	2019-12-16	2020-01-30	45	8	0.12	S	0.5	S	0.03	S	0.06	S	0.12	S	0.25	S	0.12	S	0.008	S	0.015	S
35763_2_5	2019-05-23	Candida albicans	79	F	Infectious Diseases Ward (42)	Specialist medicine	Deceased	2019-05-13	2019-06-08	26	10	0.015	S	0.5	S	0.03	S	0.06	S	0.03	S	0.25	S	0.06	S	0.008	S	0.008	S
35763_2_53	2019-12-25	Candida albicans	68	M	Emergency Department Admission (42)	Emergency room	Discharged	2019-12-18	2020-02-01	45	7	0.012	S	0.5	S	0.015	S	0.06	S	0.06	S	0.25	S	0.06	S	0.008	S	0.015	S
36186_2_34	2020-04-01	Candida albicans	59	M	Anesthesia and Intensive Care Unit I (43)	ICU	Deceased	2020-03-13	2020-04-19	37	19	0.015	S	0.5	S	0.015	S	0.06	S	0.03	S	0.25	S	0.03	S	0.008	S	0.015	S
36186_2_88	2019-03-04	Candida albicans	50	M	Anesthesia and Intensive Care Unit I (43)	ICU	Transfered	2019-02-12	2019-03-28	44	20	0.06	S	0.5	S	0.03	S	0.06	S	0.03	S	0.5	S	0.06	S	0.008	S	0.008	S
35763_2_12	2019-06-10	Candida glabrata	74	M	Pulmonology Ward 1 (27)	Specialist medicine	Deceased	2019-05-28	2019-06-21	24	13	0.03	S	1	S	1	--	//	//	0.03	S	16	SDD	0.5	SDD	0.5	--	0.015	S
35763_2_31	2019-08-30	Candida glabrata	68	M	Anesthesia and Intensive Care Unit I (43)	ICU	Discharged	2019-08-21	2019-10-17	57	9	0.03	S	0.5	S	0.5	--	0.06	S	0.06	S	4	SDD	0.25	SDD	0.25	--	0.015	S
35763_2_50	2019-12-24	Candida glabrata	88	F	General Medicine Ward 2 (Section 19/19bis) (43)	General medicine	Discharged	2019-12-16	2020-01-30	45	8	0.06	S	0.5	S	0.5	--	0.06	S	0.03	S	8	SDD	0.5	SDD	0.25	--	0.015	S
35763_2_13	2019-06-16	Candida norvegensis	62	F	Hematology Bone Marrow Transplant Ward (14)	Specialist medicine	Discharged	2019-05-23	2019-07-09	47	24	0.12	--	1	S	0.5	--	32	R	0.12	--	128	--	0.5	--	1	--	0.06	--
35763_2_27	2019-08-06	Candida orthopsilosis	81	F	General Medicine Ward 2 (Section 19/19bis) (43)	General medicine	Transfered	2019-08-06	2019-10-14	69	0	1	--	0.5	S	0.125	--	0.12	S	0.5	--	64	--	0.5	--	1	--	1	--
35763_2_47	2019-12-22	Candida orthopsilosis	49	M	Tropical Infectious Diseases Unit (42)	Specialist medicine	Discharged	2019-11-29	2020-01-20	52	23	1	--	0.5	S	0.125	--	0.25	S	0.5	--	1	--	0.12	--	0.03	--	1	--
36186_2_56	2016-08-19	Candida orthopsilosis	62	M	General Medicine Ward 2 (Section 19/19bis) (43)	General medicine	Transfered	2016-08-05	2016-08-25	20	14	2	--	0.25	S	0.015	--	0.12	S	0.5	--	0.5	--	0.03	--	0.008	--	2	--
35763_2_1	2019-05-05	Candida parapsilosis	71	M	Rheumatology Ward (43)	Specialist medicine	Deceased	2019-03-28	2019-06-23	87	38	1	S	0.5	S	0.125	R	0.06	S	0.5	S	256	R	0.25	S-DD	1	R	1	S
35763_2_10	2019-06-08	Candida parapsilosis	19	M	Anesthesia and Intensive Care Unit I (43)	ICU	Transfered	2019-05-15	2019-07-23	69	24	1	S	0.5	S	0.06	S	0.06	S	0.5	S	256	R	0.12	S	0.5	I	1	S
35763_2_15	2019-07-04	Candida parapsilosis	73	F	Cardiac Surgery Ward (32)	Specialist surgery	Transfered	2019-04-23	2019-08-01	100	72	1	S	0.5	S	0.06	S	0.06	S	1	S	128	R	0.25	S-DD	0.5	I	1	S
35763_2_16	2019-07-06	Candida parapsilosis	69	F	Anesthesia and Cardiopulmonary Resuscitation II Ward (32)	ICU	Transfered	2019-06-11	2019-07-31	50	25	1	S	0.5	S	0.06	S	0.06	S	0.5	S	64	R	0.25	S-DD	0.5	I	1	S
35763_2_2	2019-05-15	Candida parapsilosis	48	M	Tropical Infectious Diseases Ward (42)	Specialist medicine	Transfered	2019-05-14	2019-06-13	30	1	1	S	0.5	S	0.125	R	0.06	S	1	S	256	R	0.25	S-DD	2	R	1	S
35763_2_29	2019-08-19	Candida parapsilosis	68	F	General Medicine Ward 3 (Section 14) (43)	General medicine	Discharged	2019-08-01	2019-09-05	35	18	2	S	0.5	S	0.06	S	0.06	S	0.5	S	1	S	0.12	S	0.03	S	2	S
35763_2_30	2019-08-19	Candida parapsilosis	81	M	Neurosurgery Ward (43)	Specialist surgery	Transfered	2019-06-10	2019-08-22	73	70	1	S	0.5	S	0.06	S	0.12	S	1	S	64	R	0.25	S-DD	0.5	I	1	S
35763_2_32	2019-09-09	Candida parapsilosis	59	M	Anesthesia and Intensive Care Unit I (43)	ICU	Deceased	2019-08-13	2019-09-13	31	27	1	S	0.5	S	0.125	R	0.12	S	1	S	128	R	0.25	S-DD	0.5	I	1	S
35763_2_33	2019-09-11	Candida parapsilosis	78	M	Anesthesia and Intensive Care Unit I (43)	ICU	Deceased	2019-08-19	2019-09-24	36	23	1	S	1	S	0.125	R	0.12	S	1	S	256	R	0.25	S-DD	1	R	2	S
35763_2_4	2019-05-20	Candida parapsilosis	78	M	Anesthesia and Intensive Care Unit I (43)	ICU	Deceased	2019-03-27	2019-05-25	59	54	1	S	1	S	0.125	R	0.12	S	0.5	S	128	R	0.25	S-DD	1	R	1	S
35763_2_42	2019-10-29	Candida parapsilosis	89	M	General Medicine Ward 3 (Section 14) (43)	General medicine	Discharged	2019-10-16	2019-11-05	20	13	2	S	0.5	S	0.03	S	0.06	S	0.25	S	0.5	S	0.06	S	0.008	S	1	S
35763_2_43	2019-11-11	Candida parapsilosis	51	F	Anesthesia and Intensive Care Unit I (43)	ICU	Transfered	2019-10-18	2019-11-21	34	24	1	S	0.5	S	0.06	S	0.06	S	1	S	32	R	0.25	S-DD	0.5	I	2	S
35763_2_48	2019-12-20	Candida parapsilosis	68	F	Infectious Diseases Ward (42)	Specialist medicine	Transfered	2019-12-20	2020-01-22	33	0	1	S	0.25	S	0.06	S	0.12	S	0.5	S	1	S	0.12	S	0.03	S	1	S
35763_2_51	2019-12-24	Candida parapsilosis	71	F	Anesthesia and Cardiopulmonary Resuscitation II Ward (32)	ICU	Transfered	2019-11-29	2020-02-05	68	25	2	S	0.5	S	0.125	R	0.12	S	1	S	256	R	0.25	S-DD	2	R	2	S
35763_2_6	2019-05-21	Candida parapsilosis	53	F	Anesthesia and Cardiopulmonary Resuscitation II Ward (32)	ICU	Transfered	2019-04-23	2020-01-14	266	28	1	S	0.50	S	0.015	S	0.06	S	0.25	S	0.25	S	0.03	S	0.008	S	1	S
35763_2_7	2019-05-23	Candida parapsilosis	58	M	Anesthesia and Intensive Care Unit I (43)	ICU	Transfered	2019-05-01	2019-06-26	56	22	1	S	0.5	S	0.06	S	0.06	S	1	S	256	R	0.25	S-DD	0.5	I	1	S
35763_2_8	2019-05-29	Candida parapsilosis	45	F	Anesthesia and Intensive Care Unit I (43)	ICU	Transfered	2019-05-15	2019-06-14	30	14	2	S	0.5	S	0.125	R	0.12	S	1	S	256	R	0.25	S-DD	1	R	2	S
35763_2_9	2019-06-02	Candida parapsilosis	63	F	General Surgery Ward 1, Section A (43)	General surgery	Transfered	2019-05-17	2019-06-05	19	16	1	S	0.5	S	0.06	S	0.12	S	0.5	S	16	R	0.12	S	0.12	S	1	S
36186_2_11	2020-02-15	Candida parapsilosis	68	M	Urology Ward (43)	Specialist surgery	Discharged	2020-01-21	2020-02-25	35	25	1	S	0.5	S	0.06	S	0.06	S	0.5	S	64	R	0.12	S	0.5	I	1	S
36186_2_12	2020-02-18	Candida parapsilosis	73	F	Neurosurgery Ward (43)	Specialist surgery	Transfered	2020-01-13	2020-03-17	64	36	1	S	0.5	S	0.06	S	0.06	S	0.5	S	32	R	0.12	S	0.5	I	1	S
36186_2_14	2020-02-29	Candida parapsilosis	67	M	General Surgery Ward 2, Section C (43)	General surgery	Deceased	2020-02-10	2020-03-08	27	19	1	S	0.5	S	0.06	S	0.06	S	0.5	S	64	R	0.25	S-DD	0.5	I	1	S
36186_2_19	2020-03-13	Candida parapsilosis	48	F	Anesthesia and Intensive Care Ward 1 c/o Recovery room (43)	ICU	Transfered	2020-02-16	2020-03-19	32	26	1	S	0.5	S	0.06	S	0.06	S	0.5	S	64	R	0.25	S-DD	0.5	I	1	S
36186_2_20	2020-03-12	Candida parapsilosis	72	F	Anesthesia and Intensive Care Unit I (43)	ICU	Deceased	2020-03-03	2020-03-14	11	9	1	S	0.5	S	0.06	S	0.06	S	0.5	S	64	R	0.25	S-DD	0.5	I	1	S
36186_2_24	2020-03-19	Candida parapsilosis	64	F	Tropical Infectious Diseases Ward (42)	Specialist medicine	Deceased	2020-03-09	2020-03-19	10	10	1	S	0.5	S	0.06	S	0.06	S	0.5	S	64	R	0.12	S	0.5	I	1	S
36186_2_25	2020-03-21	Candida parapsilosis	76	M	Anesthesia and Cardiopulmonary Resuscitation II Ward (32)	ICU	Transfered	2020-03-06	2020-05-27	82	15	1	S	0.5	S	0.06	S	0.06	S	1	S	256	R	0.12	S	1	R	1	S
36186_2_3	2020-01-12	Candida parapsilosis	72	M	General Medicine Ward 2 (Section 19/19bis) (43)	General medicine	Deceased	2020-01-06	2020-01-19	13	6	2	S	0.5	S	0.06	S	0.12	S	1	S	1	S	0.12	S	0.03	S	2	S
36186_2_31	2020-03-28	Candida parapsilosis	40	M	Subintensive c/o Infectious Diseases Ward (42)	ICU	Discharged	2020-03-27	2020-04-24	28	1	1	S	1	S	0.125	R	0.12	S	0.5	S	128	R	0.25	S-DD	1	R	1	S
36186_2_33	2020-03-31	Candida parapsilosis	56	M	Subintensive c/o Infectious Diseases Ward (42)	ICU	Discharged	2020-03-12	2020-04-30	49	19	1	S	0.5	S	0.125	R	0.12	S	0.5	S	64	R	0.25	S-DD	0.5	I	1	S
36186_2_35	2020-04-12	Candida parapsilosis	41	F	Anesthesia and Intensive Care Unit I (43)	ICU	Transfered	2020-03-02	2020-05-28	87	41	1	S	0.5	S	0.125	R	0.12	S	0.5	S	64	R	0.25	S-DD	1	R	1	S
36186_2_36	2020-04-03	Candida parapsilosis	64	M	Anesthesia and Cardiopulmonary Resuscitation II Ward (32)	ICU	Transfered	2020-03-17	2020-05-13	57	17	1	S	0.5	S	0.06	S	0.12	S	1	S	64	R	0.25	S-DD	1	R	2	S
36186_2_37	2020-04-02	Candida parapsilosis	73	M	Anesthesia and Cardiopulmonary Resuscitation II Ward (32)	ICU	Deceased	2020-03-17	2020-04-15	29	16	1	S	0.5	S	0.06	S	0.12	S	0.5	S	64	R	0.25	S-DD	0.5	I	1	S
36186_2_4	2020-01-12	Candida parapsilosis	55	M	Emergency Department Admission (42)	Emergency room	Discharged	2020-01-12	2020-02-28	47	0	2	S	0.5	S	0.06	S	0.12	S	0.5	S	2	S	0.06	S	0.03	S	2	S
36186_2_41	2020-04-03	Candida parapsilosis	62	F	Subintensive c/o Infectious Diseases Ward (42)	ICU	Transfered	2020-03-15	2020-05-28	74	19	1	S	0.5	S	0.06	S	0.12	S	0.5	S	128	R	0.25	S-DD	1	R	1	S
36186_2_42	2020-04-03	Candida parapsilosis	69	M	Subintensive c/o Infectious Diseases Ward (42)	ICU	Discharged	2020-03-11	2020-04-14	34	23	1	S	0.5	S	0.06	S	0.06	S	0.5	S	64	R	0.12	S	0.5	I	1	S
36186_2_44	2020-04-06	Candida parapsilosis	65	F	Intensive Care Unit, Lombardy Region (29)	ICU	Discharged	2020-03-13	2020-04-28	46	24	1	S	0.5	S	0.125	R	0.12	S	0.5	S	128	R	0.25	S-DD	1	R	1	S
36186_2_45	2020-04-06	Candida parapsilosis	50	M	Anesthesia and Intensive Care Unit I (43)	ICU	Transfered	2020-03-15	2020-04-09	25	22	1	S	0.5	S	0.125	R	0.12	S	1	S	128	R	0.25	S-DD	1	R	1	S
36186_2_46	2020-04-07	Candida parapsilosis	59	M	Anesthesia and Cardiopulmonary Resuscitation II Ward (32)	ICU	Deceased	2020-03-16	2020-04-12	27	22	1	S	0.5	S	0.06	S	0.12	S	0.5	S	128	R	0.12	S	0.5	I	1	S
36186_2_47	2020-04-09	Candida parapsilosis	66	F	Anesthesia and Cardiopulmonary Resuscitation II Ward (32)	ICU	Discharged	2020-03-11	2020-05-06	56	29	1	S	0.25	S	0.06	S	0.06	S	0.5	S	64	R	0.12	S	0.5	I	1	S
36186_2_48	2020-04-13	Candida parapsilosis	72	M	Subintensive c/o Infectious Diseases Ward (42)	ICU	Transfered	2020-03-08	2020-06-01	85	36	1	S	0.5	S	0.06	S	0.06	S	0.5	S	32	R	0.12	S	0.5	I	1	S
36186_2_49	2020-04-14	Candida parapsilosis	48	M	Anesthesia and Intensive Care Unit I (43)	ICU	Discharged	2020-03-12	2020-05-07	56	33	1	S	0.5	S	0.125	R	0.12	S	0.5	S	128	R	0.25	S-DD	1	R	1	S
36186_2_5	2020-01-20	Candida parapsilosis	57	M	Anesthesia and Cardiopulmonary Resuscitation II Ward (32)	ICU	Transfered	2020-01-03	2020-02-03	31	17	2	S	0.5	S	0.125	R	0.12	S	1	S	128	R	0.25	S-DD	1	R	2	S
36186_2_50	2020-04-16	Candida parapsilosis	59	F	Anesthesia and Intensive Care Unit I (43)	ICU	Deceased	2020-03-27	2020-05-14	48	20	1	S	0.5	S	0.06	S	0.12	S	1	S	64	R	0.25	S-DD	0.5	I	1	S
36186_2_51	2015-01-27	Candida parapsilosis	66	M	Anesthesia and Intensive Care Unit I (43)	ICU	Deceased	2015-01-12	2015-02-04	23	15	2	S	0.25	S	0.06	S	0.12	S	0.25	S	1	S	0.06	S	0.03	S	1	S
36186_2_55	2016-09-19	Candida parapsilosis	68	F	Oncology Ward (42)	Specialist medicine	Deceased	2016-09-19	2016-10-18	29	0	2	S	1	S	0.015	S	2	S	0.5	S	1	S	0.06	S	0.015	S	2	S
36186_2_57	2016-09-30	Candida parapsilosis	79	F	Infectious Diseases Ward (42)	Specialist medicine	Discharged	2016-09-16	2016-11-19	64	14	2	S	0.5	S	0.06	S	0.5	S	1	S	1	S	0.12	S	0.015	S	2	S
36186_2_58	2017-06-26	Candida parapsilosis	55	M	Oncology Ward (42)	Specialist medicine	Discharged	2017-06-26	2017-07-05	9	0	2	S	0.5	S	0.015	S	0.12	S	0.25	S	0.25	S	0.03	S	0.008	S	2	S
36186_2_6	2020-01-26	Candida parapsilosis	60	M	Otorhinolaryngology Ward (43)	Specialist surgery	Discharged	2019-12-15	2020-02-17	64	42	2	S	0.5	S	0.03	S	0.06	S	0.5	S	1	S	0.12	S	0.015	S	2	S
36186_2_60	2017-12-13	Candida parapsilosis	57	M	Anaesthesia and Intensive Care Unit II (43)	ICU	Transfered	2017-12-10	2018-01-08	29	3	2	S	0.5	S	0.008	S	0.06	S	0.5	S	0.25	S	0.03	S	0.008	S	2	S
36186_2_62	2018-01-11	Candida parapsilosis	79	F	General Surgery Ward 2, Section C (43)	General surgery	Deceased	2017-12-14	2018-01-12	29	28	1	S	0.5	S	0.06	S	0.06	S	0.5	S	128	R	0.25	S-DD	1	R	1	S
36186_2_63	2018-01-28	Candida parapsilosis	80	M	Anesthesia and Intensive Care Unit I (43)	ICU	Transfered	2018-01-03	2018-02-12	40	25	1	S	0.5	S	0.03	S	0.12	S	0.5	S	64	R	0.12	S	1	R	1	S
36186_2_65	2018-05-08	Candida parapsilosis	85	F	Tropical Infectious Diseases Ward (42)	Specialist medicine	Transfered	2018-03-20	2018-05-14	55	49	0.5	S	0.25	S	0.03	S	0.12	S	0.5	S	64	R	0.06	S	0.5	I	0.5	S
36186_2_66	2018-05-09	Candida parapsilosis	82	F	Anaesthesia and Intensive Care Unit II (43)	ICU	Discharged	2018-05-09	2018-05-23	14	0	1	S	0.5	S	0.03	S	0.06	S	0.5	S	32	R	0.06	S	0.25	I	1	S
36186_2_67	2018-06-23	Candida parapsilosis	63	M	Anaesthesia and Intensive Care Unit II (43)	ICU	Deceased	2018-03-29	2018-07-30	123	86	1	S	0.5	S	0.06	S	0.06	S	1	S	>256	R	0.12	S	8	R	1	S
36186_2_68	2018-06-21	Candida parapsilosis	48	F	Anesthesia and Cardiopulmonary Resuscitation II Ward (32)	ICU	Deceased	2018-05-03	2018-07-06	64	49	1	S	0.5	S	0.03	S	0.06	S	1	S	128	R	0.12	S	1	R	1	S
36186_2_69	2018-06-24	Candida parapsilosis	53	M	Anesthesia and Cardiopulmonary Resuscitation II Ward (32)	ICU	Discharged	2018-04-26	2018-09-12	139	59	1	S	0.5	S	0.06	S	0.12	S	0.5	S	32	R	0.12	S	0.5	I	1	S
36186_2_7	2020-01-28	Candida parapsilosis	62	F	Anesthesia and Cardiopulmonary Resuscitation II Ward (32)	ICU	Transfered	2019-11-29	2020-07-23	237	60	1	S	0.25	S	0.03	S	0.06	S	0.5	S	64	R	0.06	S	0.5	I	1	S
36186_2_70	2018-08-17	Candida parapsilosis	35	M	Anaesthesia and Intensive Care Unit II (43)	ICU	Discharged	2018-06-29	2018-10-19	112	49	1	S	0.5	S	0.06	S	0.06	S	0.5	S	64	R	0.12	S	0.5	I	1	S
36186_2_71	2018-08-17	Candida parapsilosis	62	M	Neurosurgery Ward (43)	Specialist surgery	Transfered	2018-08-02	2018-08-23	21	15	1	S	0.5	S	0.06	S	0.06	S	0.5	S	64	R	0.12	S	0.5	I	1	S
36186_2_72	2018-09-07	Candida parapsilosis	46	M	Anesthesia and Intensive Care Unit I (43)	ICU	Transfered	2018-08-16	2018-09-20	35	22	1	S	0.5	S	0.06	S	0.12	S	0.5	S	128	R	0.12	S	1	R	1	S
36186_2_73	2018-09-15	Candida parapsilosis	54	F	General Surgery Ward 2, Section D (43)	General surgery	Discharged	2018-07-08	2018-11-19	134	69	1	S	0.5	S	0.125	R	0.06	S	1	S	256	R	0.25	S-DD	1	R	1	S
36186_2_74	2018-09-16	Candida parapsilosis	68	M	Anesthesia and Intensive Care Unit I (43)	ICU	Deceased	2018-07-24	2018-09-29	67	54	1	S	0.5	S	0.125	R	0.12	S	1	S	256	R	0.25	S-DD	2	R	1	S
36186_2_75	2018-10-09	Candida parapsilosis	63	F	Pulmonology Ward 2 (27)	Specialist medicine	Transfered	2018-09-19	2018-10-15	26	20	2	S	0.5	S	0.03	S	0.06	S	1	S	0.5	S	0.06	S	0.015	S	2	S
36186_2_76	2018-10-13	Candida parapsilosis	30	F	General Surgery Ward 2, Section D (43)	General surgery	Discharged	2018-09-24	2018-11-01	38	19	1	S	0.5	S	0.06	S	0.06	S	1	S	64	R	0.12	S	0.5	I	1	S
36186_2_77	2018-10-31	Candida parapsilosis	46	M	Anesthesia and Cardiopulmonary Resuscitation II Ward (32)	ICU	Transfered	2018-09-05	2019-02-07	155	56	1	S	0.5	S	0.06	S	0.06	S	1	S	64	R	0.12	S	0.5	I	1	S
36186_2_78	2018-10-18	Candida parapsilosis	67	F	Cardiac Surgery Ward (32)	Specialist surgery	Transfered	2018-08-27	2018-11-14	79	52	1	S	0.5	S	0.125	R	0.12	S	1	S	256	R	0.25	S-DD	1	R	1	S
36186_2_79	2018-11-01	Candida parapsilosis	49	M	Neurosurgery Ward (43)	Specialist surgery	Transfered	2018-09-20	2018-11-12	53	42	1	S	0.5	S	0.125	R	0.12	S	1	S	128	R	0.25	S-DD	1	R	2	S
36186_2_80	2018-11-10	Candida parapsilosis	65	M	Anesthesia and Intensive Care Unit I (43)	ICU	Deceased	2018-10-08	2018-12-19	72	33	2	S	0.5	S	0.125	R	0.12	S	1	S	64	R	0.25	S-DD	0.5	I	2	S
36186_2_82	2018-12-29	Candida parapsilosis	72	F	Pulmonology Ward 2 (27)	Specialist medicine	Transfered	2018-11-12	2018-12-31	49	47	1	S	0.25	S	0.06	S	0.06	S	0.5	S	64	R	0.25	S-DD	0.25	I	1	S
36186_2_83	2019-01-15	Candida parapsilosis	45	M	Anesthesia and Intensive Care Unit I (43)	ICU	Discharged	2019-01-14	2019-02-15	32	1	1	S	0.5	S	0.06	S	0.06	S	0.5	S	128	R	0.12	S	0.5	I	1	S
36186_2_85	2019-01-23	Candida parapsilosis	75	M	Anesthesia and Intensive Care Unit I (43)	ICU	Transfered	2019-01-04	2019-01-24	20	19	1	S	0.5	S	0.125	R	0.12	S	0.5	S	128	R	0.25	S-DD	1	R	1	S
36186_2_86	2019-01-30	Candida parapsilosis	52	M	Anesthesia and Intensive Care Unit I (43)	ICU	Transfered	2019-01-15	2019-03-05	49	15	1	S	0.5	S	0.125	R	0.12	S	0.5	S	128	R	0.25	S-DD	1	R	1	S
36186_2_87	2019-02-22	Candida parapsilosis	66	M	Stroke Ward (43)	General medicine	Transfered	2019-02-15	2019-03-06	19	7	2	S	0.5	S	0.125	R	0.12	S	1	S	256	R	0.25	S-DD	1	R	2	S
36186_2_89	2019-03-11	Candida parapsilosis	71	M	Anesthesia and Intensive Care Unit I (43)	ICU	Transfered	2019-01-07	2019-04-04	87	63	1	S	0.5	S	0.125	R	0.12	S	0.5	S	>256	R	0.25	S-DD	2	R	1	S
36186_2_9	2020-02-04	Candida parapsilosis	47	M	Emergency Department Admission (42)	Emergency room	Discharged	2020-02-04	2020-02-11	7	0	1	S	0.5	S	0.03	S	0.12	S	0.25	S	0.5	S	0.12	S	0.008	S	1	S
36186_2_90	2019-03-17	Candida parapsilosis	79	F	Anesthesia and Cardiopulmonary Resuscitation II Ward (32)	ICU	Deceased	2019-03-05	2019-03-26	21	12	2	S	0.5	S	0.125	R	0.12	S	1	S	256	R	0.25	S-DD	1	R	2	S
36186_2_91	2019-03-18	Candida parapsilosis	64	M	Anesthesia and Intensive Care Unit I (43)	ICU	Deceased	2019-03-04	2019-03-26	22	14	4	I	0.5	S	0.06	S	0.12	S	1	S	1	S	0.12	S	0.03	S	4	I
36186_2_92	2019-03-25	Candida parapsilosis	65	M	Anesthesia and Intensive Care Unit I (43)	ICU	Transfered	2019-03-21	2019-04-26	36	4	2	S	1	S	0.06	S	0.25	S	0.5	S	0.5	S	0.12	S	0.015	S	1	S
36186_2_93	2019-03-30	Candida parapsilosis	42	M	General Surgery Ward 1, Section A (43)	General surgery	Discharged	2019-03-19	2019-04-10	22	11	2	S	1	S	0.06	S	0.25	S	0.5	S	0.5	S	0.12	S	0.015	S	2	S
36186_2_94	2019-04-05	Candida parapsilosis	55	M	Emergency Department Admission (42)	Emergency room	Discharged	2019-04-05	2019-04-19	14	0	2	S	0.5	S	0.06	S	0.06	S	0.5	S	0.5	S	0.06	S	0.015	S	2	S
36186_2_95	2019-04-24	Candida parapsilosis	87	F	Pulmonology Ward 2 (27)	Specialist medicine	Discharged	2019-04-01	2019-05-10	39	23	1	S	1	S	0.12	R	0.12	S	1	S	128	R	0.25	S-DD	1	R	2	S
36186_2_96	2019-04-10	Candida parapsilosis	74	F	General Surgery Ward 1, Section A (43)	General surgery	Discharged	2019-03-26	2019-04-19	24	15	2	S	1	S	0.06	S	0,12	S	0,5	S	0.5	S	0.12	S	0.015	S	2	S
35763_2_41	2019-10-16	Candida rugosa	82	M	Orthopedics and Traumatology Ward (29)	Specialist surgery	Transfered	2019-08-21	2019-11-11	82	56	0.25	--	1	S	0.06	--	0.25	S	0.5	--	4	--	0.12	--	0.06	--	0.125	--
-- : Data not present to determine clinical breakpoints.
//: MIC value not present
