# Supplementary material for: Genomic Characterization of Candida spp. Highlights a Persistent, Azole-Resistant C. parapsilosis Clone Circulating in a Tertiary Care Hospital During the First COVID-19 Wave
Source: Mycopathologia. 2026 Mar 16;191(2):44. doi: 10.1007/s11046-026-01070-9 (PMC12992396; doi:10.1007/s11046-026-01070-9)
Supplement: Supplementary file 3 — (XLSX 11 KB) [file 11046_2026_1070_MOESM3_ESM.xlsx]

## Sheet: TableS3.1
TableS3.1. Comparison of Time to Isolation and Length of Stay across C. parapsilosis Group A, Group B and sporadic isolates
Variable	Group A (n=9)	Group B (n=61)	Sporadic (n=11)	p-value (K-W)
Time to onset (days), med[IQR]	11[12]a	24[23]b	13[16]a	<0.001
Length of Stay (days), med[IQR]	24[7]a	49[41]b	30[24]a	0.008
Data are expressed as median [interquartile range, IQR]. Global p-value were calculated using the Kruskal-Wallis test.
Pairwise comparison were performed using the Wilcoxon rank-sum test; statistically significant differences (p<0.05) between clades are indicated by different superscript letters (a,b)

## Sheet: TableS3.2
Table S3.2. Distribution of patient outcomes according to C. parapsilosis Group A, Group B and sporadic isolates
Cluster		Deceased	Discharged	Transfered	Total
Group A	n(%)	3 (33.3%)	3 (33.3%)	3 (33.3%)	9
	std.res	+0.65	+0.26	-0.79
Group B	n(%)	16 (26.2%)	14 (22.9%)	31 (50.8%)	61
	std.res	+0.56	-2.29*	+1.62
Sporadic	n(%)	1 (9.1%)	7 (63.6%)	3 (37.2%)	11
	std.res	-1.29	+2.65*	-1.31
Total		20	24	37	81
n indicates the number of patients, % indicates the row percentage.Standardized residuals represent the difference between observed and expected frequencies.
The global p-values was calculated using Fisher's Exact Test (p=0.104)
